# Supplementary material for: Enhancement of Pathogen Toxicity by Feeding Reticulitermes chinensis Snyder Sonicated Bacteria Expressing Double-Stranded RNA That Interferes with Olfaction
Source: Insects. 2023 Jan 30;14(2):140. doi: 10.3390/insects14020140 (PMC9965219; doi:10.3390/insects14020140)
Supplement: Supplementary file 1 [file insects-14-00140-s001.zip]

Archive with 2 entries (2 files):
- Table S1. The sequence of RcOrco.pdf
- Table S2. Primers used for this study.pdf
